# Supplementary material for: The LBD Transcription Factor ZmLBD33 Confers Drought Tolerance in Transgenic Arabidopsis
Source: Plants (Basel). 2025 Apr 25;14(9):1305. doi: 10.3390/plants14091305 (PMC12073291; doi:10.3390/plants14091305)
Supplement: Supplementary file 1 [file plants-14-01305-s001.zip]

Archive with 1 entries (1 files):
- plants-3561148-supplementary.xlsx
