# Supplementary material for: The LBD Transcription Factor ZmLBD33 Confers Drought Tolerance in Transgenic Arabidopsis
Source: Plants (Basel). 2025 Apr 25;14(9):1305. doi: 10.3390/plants14091305 (PMC12073291; doi:10.3390/plants14091305)
Supplement: Supplementary file 1 [file plants-14-01305-s001.zip › plants-3561148-supplementary.xlsx]

## Sheet: Sheet1
TableS1 The primers of RT-qPCR and vector construction
primer name	primer sequences	primer application
qZmLBD33 F	AGGAGGACACCGACGTGGAG	Real-time qPCR
qZmLBD33 R	TCGAAGCCGAGCGTGAGTT
qPP2CA F	ATGTCAGAGACCAACAAGAATGCC
qPP2CA R	CTACTTGTTCAGGCCGGTCTTG
qRD20 F	TTAGCTCCGGTCACCAGTCA
qRD20 R	CATGTATGGTTTTGGTAATGTTTCC
qRD26 F	GAAGGTGAGGCGGAGAGTG
qRD26 R	CCCGAAACTCTGAGTCAACCT
qDREB2A F	GACCTAAATGGCGACGATGT
qDREB2A R	TCGAGCTGAAACGGAGGTAT
qRD29A F	TGGACACGAATTCTCCATCA
qRD29A R	TTCCAGCTCAGCTCCTGATT
qRD29B F	GGAGAGAGCAGAGAGGCTCA
qRD29B R	CCGTTGACCACCGAGATAGT
qCAT3 F	GACATGTTACTGTTTGCGTCA
qCAT3 R	CCATAAAGCACCAAAACGACA
qHSF1b F	GACATGTTACTGTTTGCGTCA
qHSF1b R	TGGTGCTTGTGTCGAGGTGGG
qNCED3 F	TCAAAACCGGTGAATCAACT
qNCED3 R	TTCGTCTTCCTCTCCTCCTTC
AtACTIN8 F	CTCAGGTATTGCAGACCGTATGAG
AtACTIN8 R	CTGGACCTGCTTCATCATACTCTG
AtUBQ10 F	GGTTTGTGTTTTGGGGCCTT
AtUBQ10 R	ACGAAGCGATGATAAAGAAGAAGT
ZmeF1a F	TGGGCCTACTGGTCTTACTACTGA
ZmeF1a R	ACATACCCACGCTTCAGATCCT
Zm18S F	CCATCCCTCCGTAGTTAGCTTCT
Zm18S R	CCTGTCGGCCAAGGCTATATAC
ZmLBD33-GFP F	ATTTGGAGAGGACAGGGTACCATGCGGATGAGCTGCAACGGCT	construct vector
ZmLBD33-GFP R	GGTACTAGTGTCGACTCTAGAGGCGGCTGGCAGCTGCAGC
